# Supplementary material for: catena-Poly[[diaqua­zinc(II)]-μ-piper­azine-1,4-diacetato-κ4 N 1,O 1:N 4,O 4]
Source: Acta Crystallogr Sect E Struct Rep Online. 2009 Nov 11;65(Pt 12):m1561. doi: 10.1107/S1600536809045462 (PMC2972100; doi:10.1107/S1600536809045462)
Supplement: Supplementary file 1 [file e-65-m1561-sup1.cif]

##############################################################################
###                                                                        ###
###        Electronic paper (Acta Crystallographica Section E)             ###
###                                                                        ###
##############################################################################
#                                                                            #
# This CIF contains the data in a paper accepted for publication in Acta     #
# Crystallographica Section E. It conforms to the requirements of Notes      #
# for Authors for Section E, and has been peer reviewed under the auspices   #
# of the IUCr Commission on Journals.                                        #
#                                                                            #
# Full details of the Crystallographic Information File format               #
# are given in the paper "The Crystallographic Information File (CIF):       #
# a New Standard Archive File for Crystallography" by S. R. Hall, F. H.      #
# Allen and I. D. Brown [Acta Cryst. (1991), A47, 655-685].                  #
#                                                                            #
# The current version of the core CIF dictionary is obtainable from          #
# ftp://ftp.iucr.org/pub/cif_core.dic. The current version number is 2.4.    #
#                                                                            #
# Software is freely available for graphical display of the structure(s) in  #
# this CIF.  For information consult the CIF home page http://www.iucr.org/  #
# cif/home.html                                                              #
#                                                                            #
# This file may be used for bona fide research purposes within the           #
# scientific community so long as proper attribution is given to the journal # 
# article from which it was obtained.                                        #
#                                                                            #
##############################################################################
                                             
data_I
_audit_creation_method     SHELXL-97
_chemical_name_systematic
;
<i>catena</i>-Poly[[diaquazinc(II)]-\m-piperazine-1,4-diacetato-
\k^4^<i>N</i>^1^,<i>O</i>^1^:<i>N</i>^4^,<i>O</i>^4^]
;
_chemical_name_common     ?
_chemical_formula_moiety     'C8 H16 N2 O6 Zn'
_chemical_formula_sum     'C8 H16 N2 O6 Zn'
_chemical_formula_iupac     '[Zn (C8 H12 N2 O4) (H2 O)2]'
_chemical_formula_weight     301.62
_chemical_melting_point     ?
_symmetry_cell_setting     monoclinic
_symmetry_space_group_name_H-M     'P 21/c'
_symmetry_space_group_name_Hall     '-P 2ybc'
loop_
    _symmetry_equiv_pos_as_xyz
    'x, y, z'
    '-x, y+1/2, -z+1/2'
    '-x, -y, -z'
    'x, -y-1/2, z-1/2'
_cell_length_a     6.36700(10)
_cell_length_b     7.31160(10)
_cell_length_c     11.99100(10)
_cell_angle_alpha     90.00
_cell_angle_beta     101.4380(10)
_cell_angle_gamma     90.00
_cell_volume     547.130(12)
_cell_formula_units_Z     2
_cell_measurement_reflns_used     1255
_cell_measurement_theta_min     3.3
_cell_measurement_theta_max     27.5
_cell_measurement_temperature     291(2)
_exptl_crystal_description     block
_exptl_crystal_colour     colourless
_exptl_crystal_size_max     0.30
_exptl_crystal_size_mid     0.15
_exptl_crystal_size_min     0.12
_exptl_crystal_density_diffrn     1.831
_exptl_crystal_density_meas     ?
_exptl_crystal_density_method     'not measured'
_exptl_crystal_F_000     312.0
_exptl_absorpt_coefficient_mu     2.265
_exptl_absorpt_correction_type     multi-scan
_exptl_absorpt_process_details     '(SADABS; Bruker, 2000)'
_exptl_absorpt_correction_T_min     0.517
_exptl_absorpt_correction_T_max     0.766
_exptl_special_details
;
The structure was solved by direct methods (Bruker, 2000) and successive
difference Fourier syntheses.
;
_diffrn_ambient_temperature     291(2)
_diffrn_radiation_type     MoK\a
_diffrn_radiation_wavelength     0.71073
_diffrn_radiation_source     'fine-focus sealed tube'
_diffrn_radiation_monochromator     graphite
_diffrn_measurement_device_type     'Bruker SMART CCD area-detector'
_diffrn_measurement_method     '\f and \w'
_diffrn_detector_area_resol_mean     ?
_diffrn_reflns_number     5254
_diffrn_reflns_av_R_equivalents     0.0144
_diffrn_reflns_av_sigmaI/netI     0.0120
_diffrn_reflns_theta_min     3.26
_diffrn_reflns_theta_max     27.45
_diffrn_reflns_theta_full     27.45
_diffrn_measured_fraction_theta_max     1.000
_diffrn_measured_fraction_theta_full     1.000
_diffrn_reflns_limit_h_min     -8
_diffrn_reflns_limit_h_max     8
_diffrn_reflns_limit_k_min     -7
_diffrn_reflns_limit_k_max     9
_diffrn_reflns_limit_l_min     -15
_diffrn_reflns_limit_l_max     12
_diffrn_standards_number     ?
_diffrn_standards_interval_count     ?
_diffrn_standards_interval_time     ?
_diffrn_standards_decay_%     ?
_refine_special_details
;
Refinement of <i>F</i>^2^ against ALL reflections. The weighted <i>R</i>-factor
<i>wR</i> and goodness of fit <i>S</i> are based on <i>F</i>^2^, conventional
<i>R</i>-factors <i>R</i> are based on <i>F</i>, with <i>F</i> set to zero for
negative <i>F</i>^2^. The threshold expression of <i>F</i>^2^ >
\s(<i>F</i>^2^) is used only for calculating <i>R</i>-factors(gt) <i>etc</i>.
and is not relevant to the choice of reflections for refinement.
<i>R</i>-factors based on <i>F</i>^2^ are statistically about twice as large
as those based on <i>F</i>, and <i>R</i>- factors based on ALL data will be
even larger.
;
_reflns_number_total     1255
_reflns_number_gt     1173
_reflns_threshold_expression     I>2\s(I)
_refine_ls_structure_factor_coef     Fsqd
_refine_ls_matrix_type     full
_refine_ls_R_factor_all     0.0198
_refine_ls_R_factor_gt     0.0180
_refine_ls_wR_factor_gt     0.0487
_refine_ls_wR_factor_ref     0.0496
_refine_ls_goodness_of_fit_ref     1.071
_refine_ls_restrained_S_all     1.072
_refine_ls_number_reflns     1255
_refine_ls_number_parameters     87
_refine_ls_number_restraints     2
_refine_ls_hydrogen_treatment     mixed
_refine_ls_weighting_scheme     calc
_refine_ls_weighting_details
         'calc w=1/[\s^2^(Fo^2^)+(0.0264P)^2^+0.2196P] where P=(Fo^2^+2Fc^2^)/3'
_atom_sites_solution_hydrogens     geom
_atom_sites_solution_primary     direct
_atom_sites_solution_secondary     difmap
_refine_ls_shift/su_max     0.000
_refine_ls_shift/su_mean     0.000
_refine_diff_density_max     0.352
_refine_diff_density_min     -0.166
_refine_ls_extinction_method     none
_refine_ls_extinction_coef     ?
loop_
    _atom_type_symbol
    _atom_type_description
    _atom_type_scat_dispersion_real
    _atom_type_scat_dispersion_imag
    _atom_type_scat_source
    'C' 'C' 0.0033 0.0016
                         'International Tables Vol C Tables 4.2.6.8 and 6.1.1.4'
    'H' 'H' 0.0000 0.0000
                         'International Tables Vol C Tables 4.2.6.8 and 6.1.1.4'
    'N' 'N' 0.0061 0.0033
                         'International Tables Vol C Tables 4.2.6.8 and 6.1.1.4'
    'O' 'O' 0.0106 0.0060
                         'International Tables Vol C Tables 4.2.6.8 and 6.1.1.4'
    'Zn' 'Zn' 0.2839 1.4301
                         'International Tables Vol C Tables 4.2.6.8 and 6.1.1.4'
_computing_data_collection     'SMART (Bruker, 2000)'
_computing_cell_refinement     'SAINT (Bruker, 2000)'
_computing_data_reduction     'SAINT (Bruker, 2000)'
_computing_structure_solution     'SHELXTL (Sheldrick, 2008)'
_computing_structure_refinement     'SHELXTL (Sheldrick, 2008)'
_computing_molecular_graphics     'SHELXTL (Sheldrick, 2008)'
_computing_publication_material     'SHELXTL (Sheldrick, 2008)'
loop_
    _atom_site_type_symbol
    _atom_site_label
    _atom_site_fract_x
    _atom_site_fract_y
    _atom_site_fract_z
    _atom_site_U_iso_or_equiv
    _atom_site_adp_type
    _atom_site_calc_flag
    _atom_site_refinement_flags
    _atom_site_occupancy
    _atom_site_disorder_assembly
    _atom_site_disorder_group
    C C1 0.3930(2) 0.34321(18) 0.39316(11) 0.0202(3) Uani d . 1 . .
    C C2 0.2110(2) 0.32565(19) 0.45839(13) 0.0246(3) Uani d . 1 . .
    H H2A 0.2484 0.3936 0.5290 0.029 Uiso calc R 1 . .
    H H2B 0.0826 0.3804 0.4137 0.029 Uiso calc R 1 . .
    C C3 0.0594(2) 0.1341(2) 0.58516(12) 0.0223(3) Uani d . 1 . .
    H H3C -0.0658 0.2127 0.5701 0.027 Uiso calc R 1 . .
    H H3D 0.1581 0.1831 0.6505 0.027 Uiso calc R 1 . .
    C C4 0.0075(2) 0.0568(2) 0.38757(12) 0.0221(3) Uani d . 1 . .
    H H4A 0.0714 0.0528 0.3206 0.026 Uiso calc R 1 . .
    H H4B -0.1179 0.1350 0.3709 0.026 Uiso calc R 1 . .
    H H3A 0.547(3) 0.101(3) 0.7111(15) 0.043(6) Uiso d D 1 . .
    H H3B 0.607(3) 0.255(2) 0.6608(17) 0.042(6) Uiso d D 1 . .
    N N1 0.16401(17) 0.13433(15) 0.48462(10) 0.0198(2) Uani d . 1 . .
    O O1 0.3977(2) 0.48174(13) 0.33348(10) 0.0299(2) Uani d . 1 . .
    O O2 0.53370(15) 0.22018(14) 0.40554(9) 0.0263(2) Uani d . 1 . .
    O O3 0.59517(17) 0.14245(15) 0.65815(9) 0.0265(2) Uani d D 1 . .
    Zn Zn1 0.5000 0.0000 0.5000 0.02027(9) Uani d S 1 . .
loop_
    _atom_site_aniso_label
    _atom_site_aniso_U_11
    _atom_site_aniso_U_22
    _atom_site_aniso_U_33
    _atom_site_aniso_U_12
    _atom_site_aniso_U_13
    _atom_site_aniso_U_23
    C1 0.0241(6) 0.0172(6) 0.0196(6) -0.0029(5) 0.0052(5) -0.0009(5)
    C2 0.0228(6) 0.0188(7) 0.0346(8) 0.0020(5) 0.0116(6) 0.0021(6)
    C3 0.0198(6) 0.0264(7) 0.0224(7) -0.0021(5) 0.0080(5) -0.0027(5)
    C4 0.0188(6) 0.0276(7) 0.0205(6) -0.0001(5) 0.0054(5) 0.0020(6)
    N1 0.0185(5) 0.0198(5) 0.0228(6) -0.0020(4) 0.0081(4) 0.0006(4)
    O1 0.0418(6) 0.0197(5) 0.0307(6) 0.0016(4) 0.0131(5) 0.0068(4)
    O2 0.0255(5) 0.0224(5) 0.0351(6) 0.0040(4) 0.0162(4) 0.0083(4)
    O3 0.0328(5) 0.0225(5) 0.0270(5) -0.0011(4) 0.0125(4) -0.0019(4)
    Zn1 0.02321(13) 0.01652(13) 0.02233(13) 0.00056(7) 0.00751(9) 0.00295(8)
_geom_special_details
;
All e.s.d.'s (except the e.s.d. in the dihedral angle between two l.s. planes)
are estimated using the full covariance matrix. The cell e.s.d.'s are taken
into account individually in the estimation of e.s.d.'s in distances, angles
and torsion angles; correlations between e.s.d.'s in cell parameters are only
used when they are defined by crystal symmetry. An approximate (isotropic)
treatment of cell e.s.d.'s is used for estimating e.s.d.'s involving l.s.
planes.
;
loop_
    _geom_bond_atom_site_label_1
    _geom_bond_atom_site_label_2
    _geom_bond_site_symmetry_2
    _geom_bond_distance
    _geom_bond_publ_flag
    C1 O1 . 1.2439(17) ?
    C1 O2 . 1.2575(16) ?
    C1 C2 . 1.5269(18) ?
    C2 N1 . 1.4773(17) ?
    C2 H2A . 0.9700 ?
    C2 H2B . 0.9700 ?
    C3 N1 . 1.4884(16) ?
    C3 C4 3_556 1.514(2) ?
    C3 H3C . 0.9700 ?
    C3 H3D . 0.9700 ?
    C4 N1 . 1.4864(18) ?
    C4 C3 3_556 1.514(2) ?
    C4 H4A . 0.9700 ?
    C4 H4B . 0.9700 ?
    N1 Zn1 . 2.3278(11) ?
    O2 Zn1 . 2.0042(10) ?
    O3 Zn1 . 2.1430(11) ?
    O3 H3A . 0.814(15) ?
    O3 H3B . 0.825(16) ?
    Zn1 O2 3_656 2.0042(10) ?
    Zn1 O3 3_656 2.1430(11) ?
    Zn1 N1 3_656 2.3278(11) ?
loop_
    _geom_angle_atom_site_label_1
    _geom_angle_atom_site_label_2
    _geom_angle_atom_site_label_3
    _geom_angle_site_symmetry_1
    _geom_angle_site_symmetry_3
    _geom_angle
    _geom_angle_publ_flag
    O1 C1 O2 . . 123.53(12) ?
    O1 C1 C2 . . 118.08(12) ?
    O2 C1 C2 . . 118.34(12) ?
    N1 C2 C1 . . 113.26(11) ?
    N1 C2 H2A . . 108.9 ?
    C1 C2 H2A . . 108.9 ?
    N1 C2 H2B . . 108.9 ?
    C1 C2 H2B . . 108.9 ?
    H2A C2 H2B . . 107.7 ?
    N1 C3 C4 . 3_556 111.49(11) ?
    N1 C3 H3C . . 109.3 ?
    C4 C3 H3C 3_556 . 109.3 ?
    N1 C3 H3D . . 109.3 ?
    C4 C3 H3D 3_556 . 109.3 ?
    H3C C3 H3D . . 108.0 ?
    N1 C4 C3 . 3_556 110.87(11) ?
    N1 C4 H4A . . 109.5 ?
    C3 C4 H4A 3_556 . 109.5 ?
    N1 C4 H4B . . 109.5 ?
    C3 C4 H4B 3_556 . 109.5 ?
    H4A C4 H4B . . 108.1 ?
    C2 N1 C4 . . 109.09(11) ?
    C2 N1 C3 . . 108.39(10) ?
    C4 N1 C3 . . 107.18(10) ?
    C2 N1 Zn1 . . 101.23(7) ?
    C4 N1 Zn1 . . 111.36(8) ?
    C3 N1 Zn1 . . 119.15(8) ?
    C1 O2 Zn1 . . 119.19(8) ?
    Zn1 O3 H3A . . 115.2(15) ?
    Zn1 O3 H3B . . 121.7(14) ?
    H3A O3 H3B . . 112(2) ?
    O2 Zn1 O2 3_656 . 180.0 ?
    O2 Zn1 O3 3_656 . 86.18(4) ?
    O2 Zn1 O3 . . 93.82(4) ?
    O2 Zn1 O3 3_656 3_656 93.82(4) ?
    O2 Zn1 O3 . 3_656 86.18(4) ?
    O3 Zn1 O3 . 3_656 180.0 ?
    O2 Zn1 N1 3_656 . 100.60(4) ?
    O2 Zn1 N1 . . 79.40(4) ?
    O3 Zn1 N1 . . 87.66(4) ?
    O3 Zn1 N1 3_656 . 92.34(4) ?
    O2 Zn1 N1 3_656 3_656 79.40(4) ?
    O2 Zn1 N1 . 3_656 100.60(4) ?
    O3 Zn1 N1 . 3_656 92.34(4) ?
    O3 Zn1 N1 3_656 3_656 87.66(4) ?
    N1 Zn1 N1 . 3_656 180.00(6) ?
loop_
    _geom_hbond_atom_site_label_D
    _geom_hbond_atom_site_label_H
    _geom_hbond_atom_site_label_A
    _geom_hbond_site_symmetry_A
    _geom_hbond_distance_DH
    _geom_hbond_distance_HA
    _geom_hbond_distance_DA
    _geom_hbond_angle_DHA
    O3 H3A O1 4_566 0.813(19) 2.000(19) 2.8060(16) 172.9(19)
    O3 H3B O1 3_666 0.826(15) 1.927(15) 2.7497(15) 175(2)
data_global
_journal_date_recd_electronic     2009-10-24
_journal_date_accepted     2009-10-29
_journal_name_full     'Acta Crystallographica, Section E'
_journal_year     2009
_journal_volume     65
_journal_issue     12
_journal_page_first     m1561
_journal_page_last     m1561
_journal_paper_category     QM
_journal_coeditor_code     CV2645
_publ_contact_author_name     'Jian-Hong Bi'
_publ_contact_author_address
;
Deparment of Chemistry and Chemical Engineering,
Hefei Teachers College,
Hefei, 230061,
People's Republic of China
;
_publ_contact_author_email     bi010101@126.com
_publ_contact_author_fax     '86 0551 2836247'
_publ_contact_author_phone     '86 0551 2836247'
_publ_section_title
;\
<i>catena</i>-Poly[[diaquazinc(II)]-\m-piperazine-1,4-diacetato-\
\k^4^<i>N</i>^1^,<i>O</i>^1^:<i>N</i>^4^,<i>O</i>^4^]
;
loop_
    _publ_author_name
    _publ_author_footnote
    _publ_author_address
    'Jian-Hong Bi' .
;
Deparment of Chemistry and Chemical Engineering,
Hefei Normal University,
Hefei 230061,
People's Republic of China
;
