# Supplementary material for: catena-Poly[[diaqua­zinc(II)]-μ-piper­azine-1,4-diacetato-κ4 N 1,O 1:N 4,O 4]
Source: Acta Crystallogr Sect E Struct Rep Online. 2009 Nov 11;65(Pt 12):m1561. doi: 10.1107/S1600536809045462 (PMC2972100; doi:10.1107/S1600536809045462)
Supplement: Supplementary file 2 [file e-65-m1561-Isup2.hkl]

# 
# h,k,l, Fc-squared, Fo-squared, sigma(Fo-squared) and status flag 
# 
data_I
_shelx_title ' 8 in P2(1)/c' 
_shelx_refln_list_code          4 
_shelx_F_calc_maximum      101.37 
_exptl_crystal_F_000       572.00 
_reflns_d_resolution_high  0.7710 
 
loop_ 
 _symmetry_equiv_pos_as_xyz 
 'x, y, z' 
 '-x, y+1/2, -z+1/2' 
 '-x, -y, -z' 
 'x, -y-1/2, z-1/2' 
 
_cell_length_a     6.3670 
_cell_length_b     7.3116 
_cell_length_c    11.9910 
_cell_angle_alpha  90.000 
_cell_angle_beta  101.438 
_cell_angle_gamma  90.000 
 
_shelx_F_squared_multiplier     1.000 
 
loop_ 
 _refln_index_h 
 _refln_index_k 
 _refln_index_l 
 _refln_F_squared_calc 
 _refln_F_squared_meas 
 _refln_F_squared_sigma 
 _refln_observed_status 
   1   0   0     6910.74     7209.63    103.67 o 
   2   0   0     9676.14     9540.75    129.10 o 
   3   0   0     2461.34     2499.49     18.07 o 
   4   0   0      509.14      508.36      4.74 o 
   5   0   0        8.23        6.93      0.58 o 
   6   0   0      285.72      292.49      3.86 o 
   7   0   0      186.54      181.17      3.17 o 
   8   0   0      117.00      119.44      4.54 o 
   1   1   0     1070.47     1080.27      7.98 o 
   2   1   0     1732.08     1769.34     10.05 o 
   3   1   0      227.98      240.31      2.09 o 
   4   1   0       36.97       38.64      0.77 o 
   5   1   0       67.62       72.84      1.15 o 
   6   1   0      193.65      186.44      2.10 o 
   7   1   0        0.00       -0.64      0.64 o 
   8   1   0       17.17       16.80      1.72 o 
   0   2   0     1293.35     1346.60     26.12 o 
   1   2   0      976.25      975.30      6.24 o 
   2   2   0     2137.30     2149.13     10.55 o 
   3   2   0      161.27      133.03      1.15 o 
   4   2   0      654.19      651.63      4.39 o 
   5   2   0      325.72      325.91      3.63 o 
   6   2   0      383.57      380.23      4.21 o 
   7   2   0       90.38       95.78      2.18 o 
   1   3   0      265.53      307.93      2.22 o 
   2   3   0       29.31       33.06      0.68 o 
   3   3   0      178.14      199.32      1.75 o 
   4   3   0        4.12        3.29      0.60 o 
   5   3   0       30.25       28.84      2.26 o 
   6   3   0        0.58        1.73      0.65 o 
   7   3   0       40.75       40.41      1.77 o 
   0   4   0      361.36      343.75      3.51 o 
   1   4   0     3413.29     3451.99     18.75 o 
   2   4   0     2033.47     2082.46     11.79 o 
   3   4   0      836.14      841.27      7.47 o 
   4   4   0     1258.10     1281.50     15.10 o 
   5   4   0      751.01      707.08      7.19 o 
   6   4   0      330.28      343.75      4.58 o 
   7   4   0      123.70      129.29      2.70 o 
   1   5   0      107.38      119.66      1.49 o 
   2   5   0      247.32      231.67      2.40 o 
   3   5   0        5.90        7.64      0.72 o 
   4   5   0       14.98       14.13      1.62 o 
   5   5   0        1.81        1.83      0.77 o 
   6   5   0        0.95        1.57      0.76 o 
   0   6   0     2354.18     2327.56     25.41 o 
   1   6   0     1271.74     1267.17     10.66 o 
   2   6   0      399.56      392.05      5.66 o 
   3   6   0      533.10      521.49      5.08 o 
   4   6   0       67.91       69.41      2.48 o 
   5   6   0       24.97       26.98      1.31 o 
   6   6   0       41.71       47.15      1.80 o 
   1   7   0       58.53       61.18      1.74 o 
   2   7   0       63.77       63.09      2.49 o 
   3   7   0        9.72        9.30      0.98 o 
   4   7   0       39.62       36.67      1.43 o 
   5   7   0        2.88        3.42      0.90 o 
   0   8   0      684.52      697.54     11.17 o 
   1   8   0      518.19      513.09      7.03 o 
   2   8   0      357.88      362.33      6.17 o 
   3   8   0      290.94      303.51      5.34 o 
   4   8   0       22.07       16.99      2.08 o 
   1   9   0       13.18       13.39      1.94 o 
   2   9   0        5.64        7.19      1.33 o 
  -8   1   1       92.94       92.45      2.55 o 
  -7   1   1      169.88      175.32      2.56 o 
  -6   1   1      963.86      960.70      5.81 o 
  -5   1   1      779.01      779.82      4.44 o 
  -4   1   1     1409.76     1449.93      7.13 o 
  -3   1   1     1183.82     1213.89      6.18 o 
  -2   1   1     3667.86     3579.43     24.62 o 
  -1   1   1       24.92       19.54      0.76 o 
   0   1   1     6888.46     6511.43     65.86 o 
   1   1   1      992.88     1023.55      7.52 o 
   2   1   1     5606.65     5706.92     44.96 o 
   3   1   1     2523.65     2626.28     14.87 o 
   4   1   1     1455.83     1485.97      9.08 o 
   5   1   1      679.17      666.84      5.13 o 
   6   1   1      548.95      548.21      4.69 o 
   7   1   1       68.86       71.51      2.83 o 
  -8   2   1       37.57       37.90      2.59 o 
  -7   2   1      125.80      123.96      3.86 o 
  -6   2   1       63.20       60.55      1.43 o 
  -5   2   1      209.37      208.69      2.02 o 
  -4   2   1      726.62      720.74      4.18 o 
  -3   2   1      111.84      116.25      0.98 o 
  -2   2   1     1258.60     1399.26      7.59 o 
  -1   2   1      163.72      172.64      1.29 o 
   0   2   1     1260.06     1265.80     11.24 o 
   1   2   1     1167.34     1142.92      8.26 o 
   2   2   1     1632.96     1713.91      9.45 o 
   3   2   1        1.29        2.62      0.25 o 
   4   2   1        5.60        5.65      0.46 o 
   5   2   1       13.80       16.90      0.96 o 
   6   2   1      137.60      141.41      3.21 o 
   7   2   1       33.63       32.22      1.43 o 
  -7   3   1      455.91      455.80      5.16 o 
  -6   3   1      324.74      320.84      3.89 o 
  -5   3   1      500.37      483.40      4.74 o 
  -4   3   1      986.82      974.61      8.47 o 
  -3   3   1      305.54      263.01      2.10 o 
  -2   3   1       14.31        7.20      0.57 o 
  -1   3   1      973.15      935.16      5.10 o 
   0   3   1      432.70      383.74      2.19 o 
   1   3   1     1752.39     1725.73      9.59 o 
   2   3   1     2083.74     2043.56     11.37 o 
   3   3   1     1157.89     1077.87      8.32 o 
   4   3   1     1835.77     1843.68     16.09 o 
   5   3   1      191.89      189.10      3.00 o 
   6   3   1      256.61      263.65      3.93 o 
   7   3   1      129.53      127.66      2.97 o 
  -7   4   1        4.27        3.71      0.88 o 
  -6   4   1        8.19       10.81      0.97 o 
  -5   4   1      169.12      167.90      2.60 o 
  -4   4   1       60.01       55.59      1.47 o 
  -3   4   1      107.39      101.92      1.61 o 
  -2   4   1       31.30       41.34      0.77 o 
  -1   4   1      483.70      528.98      3.07 o 
   0   4   1       64.61       65.20      0.72 o 
   1   4   1        5.24        3.83      0.33 o 
   2   4   1       36.99       38.09      1.15 o 
   3   4   1       22.91       27.49      1.06 o 
   4   4   1       54.96       53.65      1.59 o 
   5   4   1        3.37        1.96      0.70 o 
   6   4   1       10.91       11.94      1.15 o 
   7   4   1        2.20        2.16      0.97 o 
  -6   5   1      275.68      272.98      3.84 o 
  -5   5   1      716.93      682.53      8.04 o 
  -4   5   1      395.27      381.88      4.10 o 
  -3   5   1      444.98      424.30      3.79 o 
  -2   5   1      641.10      640.35      4.47 o 
  -1   5   1      936.08      929.12      5.73 o 
   0   5   1      484.03      463.99      3.67 o 
   1   5   1     2313.04     2335.34     14.34 o 
   2   5   1     2258.29     2281.43     15.64 o 
   3   5   1     1234.72     1193.20      9.19 o 
   4   5   1     1224.50     1195.49     10.61 o 
   5   5   1      738.63      716.29      7.55 o 
   6   5   1      216.00      223.32      3.90 o 
  -6   6   1        1.52        1.85      0.82 o 
  -5   6   1        0.63        0.52      0.68 o 
  -4   6   1       58.18       55.26      1.58 o 
  -3   6   1        1.16        2.96      0.56 o 
  -2   6   1        3.05        1.76      0.42 o 
  -1   6   1       78.77       81.34      2.12 o 
   0   6   1      116.22      117.91      2.17 o 
   1   6   1       39.00       35.42      1.25 o 
   2   6   1      301.83      289.08      3.76 o 
   3   6   1       24.27       21.96      1.05 o 
   4   6   1        1.25        2.36      0.76 o 
   5   6   1        8.06        9.09      1.13 o 
   6   6   1        2.84        5.14      0.99 o 
  -5   7   1      239.22      248.65      3.67 o 
  -4   7   1      241.08      238.98      3.38 o 
  -3   7   1      431.22      426.51      6.13 o 
  -2   7   1      272.13      280.85      4.61 o 
  -1   7   1      145.60      146.20      3.38 o 
   0   7   1      414.17      396.51      4.74 o 
   1   7   1      196.41      196.97      3.72 o 
   2   7   1      173.02      181.31      3.65 o 
   3   7   1      488.38      481.72      6.76 o 
   4   7   1       45.67       47.29      1.85 o 
   5   7   1      190.20      196.01      3.30 o 
  -4   8   1       38.76       40.83      2.76 o 
  -3   8   1        1.04        0.80      1.25 o 
  -2   8   1        6.10        7.39      1.21 o 
  -1   8   1       45.84       42.44      1.66 o 
   0   8   1      165.88      172.19      3.11 o 
   1   8   1      192.21      186.77      3.91 o 
   2   8   1      121.66      124.28      3.25 o 
   3   8   1        0.50       -0.02      0.95 o 
   4   8   1        2.30        4.99      1.53 o 
  -2   9   1      124.05      116.99      3.38 o 
  -1   9   1      347.90      357.20      8.58 o 
   0   9   1      455.25      467.91      6.98 o 
   1   9   1      343.85      338.05      5.84 o 
   2   9   1      168.86      171.13      4.14 o 
  -8   0   2        4.68        4.50      1.18 o 
  -7   0   2       32.99       32.68      2.34 o 
  -6   0   2      203.18      208.71      3.10 o 
  -5   0   2      267.92      284.71      6.05 o 
  -4   0   2     3814.34     3872.64     26.29 o 
  -3   0   2     7985.42     7970.14     59.92 o 
  -2   0   2     6971.44     6856.19     86.25 o 
  -1   0   2     3496.61     3519.75     36.10 o 
   0   0   2    10276.55     9521.84    113.01 o 
   1   0   2      578.53      635.38      8.10 o 
   2   0   2       77.68       89.11      3.56 o 
   3   0   2     1600.16     1646.77     14.74 o 
   4   0   2      654.17      657.78      5.53 o 
   5   0   2     1009.17     1040.05     10.54 o 
   6   0   2     1410.27     1435.44     14.23 o 
   7   0   2      714.62      713.27      7.59 o 
  -8   1   2       43.98       44.71      2.16 o 
  -7   1   2        1.00        1.44      0.56 o 
  -6   1   2      228.64      219.08      2.65 o 
  -5   1   2       10.66       11.96      0.56 o 
  -4   1   2        4.63        5.33      0.31 o 
  -3   1   2      261.56      281.59      2.06 o 
  -2   1   2      458.93      476.76      3.06 o 
  -1   1   2      271.48      257.40      2.12 o 
   0   1   2      636.02      688.85      4.69 o 
   1   1   2     2607.09     2818.48     19.87 o 
   2   1   2       31.56       34.64      0.70 o 
   3   1   2      162.46      159.15      1.70 o 
   4   1   2      243.90      231.14      2.21 o 
   5   1   2       21.35       23.83      0.98 o 
   6   1   2        1.44        2.13      0.59 o 
   7   1   2        0.03       -0.20      0.75 o 
  -8   2   2      181.72      191.21      4.31 o 
  -7   2   2      309.15      307.00      4.57 o 
  -6   2   2      667.43      662.53      6.09 o 
  -5   2   2     1329.81     1294.86      7.54 o 
  -4   2   2     1519.66     1498.18      7.79 o 
  -3   2   2     2357.68     2389.02     11.67 o 
  -2   2   2     2875.90     2950.42     15.38 o 
  -1   2   2     1893.08     1892.30     12.15 o 
   0   2   2      415.45      367.40      3.48 o 
   1   2   2      912.81      818.61      5.26 o 
   2   2   2      798.20      768.34      5.08 o 
   3   2   2      240.24      211.40      1.92 o 
   4   2   2      622.62      625.13      4.70 o 
   5   2   2      395.42      388.13      5.17 o 
   6   2   2      221.84      220.97      4.25 o 
   7   2   2       56.54       56.89      2.02 o 
  -7   3   2       65.69       64.67      1.89 o 
  -6   3   2       10.05       10.39      0.93 o 
  -5   3   2       77.11       78.32      1.67 o 
  -4   3   2       49.88       45.72      1.53 o 
  -3   3   2      397.02      409.09      3.03 o 
  -2   3   2        0.21       -0.25      0.25 o 
  -1   3   2     1155.83     1287.51      6.47 o 
   0   3   2       25.44       34.22      0.48 o 
   1   3   2      149.26      154.73      1.51 o 
   2   3   2      112.57      120.22      1.23 o 
   3   3   2       54.52       49.30      1.44 o 
   4   3   2        3.05        3.43      0.95 o 
   5   3   2       37.81       37.48      1.70 o 
   6   3   2       27.30       32.11      1.46 o 
   7   3   2        1.35        2.89      1.06 o 
  -7   4   2      174.39      186.55      3.21 o 
  -6   4   2      116.67      121.17      2.70 o 
  -5   4   2      707.84      682.15      6.22 o 
  -4   4   2      323.07      326.14      3.55 o 
  -3   4   2      566.73      554.04      4.34 o 
  -2   4   2     1023.70      990.99      6.15 o 
  -1   4   2     2094.58     2086.12     10.24 o 
   0   4   2      470.13      439.02      2.60 o 
   1   4   2     2876.80     2919.30     17.35 o 
   2   4   2     2721.91     2732.63     16.51 o 
   3   4   2      741.31      744.94      6.92 o 
   4   4   2     1655.31     1651.25     13.58 o 
   5   4   2      488.71      469.64      8.21 o 
   6   4   2      242.27      233.55      3.87 o 
   7   4   2       97.43       96.84      3.14 o 
  -7   5   2        1.75        2.90      0.93 o 
  -6   5   2       17.74       16.13      1.14 o 
  -5   5   2        7.72        8.62      0.88 o 
  -4   5   2      188.05      177.97      2.59 o 
  -3   5   2        1.07        2.82      0.45 o 
  -2   5   2      313.45      328.34      2.78 o 
  -1   5   2      417.63      435.36      3.21 o 
   0   5   2      413.23      414.15      3.42 o 
   1   5   2      242.94      252.28      2.45 o 
   2   5   2      366.62      354.10      4.11 o 
   3   5   2      184.52      173.02      2.77 o 
   4   5   2       15.14       15.25      1.09 o 
   5   5   2        6.43        8.33      1.01 o 
   6   5   2        7.99        5.38      1.05 o 
  -6   6   2      138.93      142.82      2.81 o 
  -5   6   2      228.55      218.28      3.27 o 
  -4   6   2     1056.35     1047.89      8.64 o 
  -3   6   2     1368.99     1294.85      9.02 o 
  -2   6   2     1126.04     1119.02      8.61 o 
  -1   6   2      999.49     1012.32      8.93 o 
   0   6   2      857.14      850.94      9.13 o 
   1   6   2       66.41       67.39      2.06 o 
   2   6   2       16.59       18.03      1.06 o 
   3   6   2      259.48      250.54      3.93 o 
   4   6   2       84.75       87.08      2.94 o 
   5   6   2      161.96      163.61      4.29 o 
  -5   7   2       81.51       80.54      2.10 o 
  -4   7   2       10.78       10.94      1.12 o 
  -3   7   2        0.53        1.60      1.09 o 
  -2   7   2        8.24        6.61      0.96 o 
  -1   7   2        0.15        0.51      0.62 o 
   0   7   2      118.63      116.85      2.61 o 
   1   7   2        0.17        0.35      0.79 o 
   2   7   2        0.50        0.51      0.79 o 
   3   7   2       73.78       70.74      2.09 o 
   4   7   2        0.01        0.59      0.95 o 
   5   7   2       20.26       18.01      1.69 o 
  -4   8   2      258.37      257.57      8.81 o 
  -3   8   2      419.82      423.90      8.00 o 
  -2   8   2      592.53      603.82     10.74 o 
  -1   8   2      224.90      216.40      3.55 o 
   0   8   2      326.45      330.34      5.35 o 
   1   8   2      157.25      164.95      3.74 o 
   2   8   2      105.26      104.84      3.02 o 
   3   8   2      219.46      207.12      6.52 o 
   4   8   2       54.89       45.62      2.86 o 
  -2   9   2        0.81        1.51      1.46 o 
  -1   9   2        0.01       -0.30      1.01 o 
   0   9   2        2.97        4.61      1.27 o 
   1   9   2       17.24       19.19      2.31 o 
   2   9   2       31.14       34.07      2.13 o 
  -8   1   3       79.36       82.26      2.81 o 
  -7   1   3      261.15      268.96      3.97 o 
  -6   1   3      634.35      621.63      4.45 o 
  -5   1   3      396.11      392.95      2.69 o 
  -4   1   3      417.83      421.58      2.62 o 
  -3   1   3     1295.43     1282.62      7.46 o 
  -2   1   3     1497.95     1512.67      8.46 o 
  -1   1   3     2882.02     3005.41     16.46 o 
   0   1   3     3011.37     3228.23     21.42 o 
   1   1   3     4939.99     4939.78     32.06 o 
   2   1   3     1274.56     1246.85      8.14 o 
   3   1   3     2292.82     2359.08     14.23 o 
   4   1   3      246.55      243.28      2.34 o 
   5   1   3      630.77      638.64      5.66 o 
   6   1   3      207.43      209.45      4.23 o 
   7   1   3      122.37      134.33      3.42 o 
  -8   2   3      140.86      139.32      3.67 o 
  -7   2   3       34.82       31.95      1.35 o 
  -6   2   3      123.53      122.05      2.18 o 
  -5   2   3      133.67      129.95      1.82 o 
  -4   2   3       35.77       34.02      0.76 o 
  -3   2   3      333.46      331.07      2.36 o 
  -2   2   3      217.64      204.27      1.55 o 
  -1   2   3      358.98      377.38      2.64 o 
   0   2   3      269.23      268.35      2.02 o 
   1   2   3      554.20      617.65      4.20 o 
   2   2   3      309.73      306.74      2.76 o 
   3   2   3      697.54      729.43      5.18 o 
   4   2   3      373.43      373.03      5.07 o 
   5   2   3        8.60        9.00      1.43 o 
   6   2   3       86.16       83.27      2.61 o 
   7   2   3       67.13       66.01      2.21 o 
  -7   3   3      365.30      366.45      4.50 o 
  -6   3   3        5.63        6.35      0.79 o 
  -5   3   3      564.67      551.17      5.18 o 
  -4   3   3      670.96      682.52      4.75 o 
  -3   3   3     1695.71     1662.25      9.67 o 
  -2   3   3     2205.86     2207.49     10.53 o 
  -1   3   3     7743.67     7983.40     42.38 o 
   0   3   3     4715.90     4880.54     25.96 o 
   1   3   3     3010.40     3116.14     16.88 o 
   2   3   3     1467.55     1424.17      9.84 o 
   3   3   3      320.00      332.95      5.24 o 
   4   3   3      397.33      400.65      5.25 o 
   5   3   3       37.57       36.75      1.44 o 
   6   3   3      146.72      135.95      3.36 o 
   7   3   3      181.04      180.00      4.19 o 
  -7   4   3        0.00       -0.13      0.71 o 
  -6   4   3        2.31        1.96      0.70 o 
  -5   4   3      162.42      159.72      2.51 o 
  -4   4   3        2.15        2.71      0.49 o 
  -3   4   3       20.86       20.66      1.05 o 
  -2   4   3        0.12        4.32      0.64 o 
  -1   4   3      231.62      239.87      1.72 o 
   0   4   3      159.58      173.33      1.46 o 
   1   4   3      119.90      113.73      1.42 o 
   2   4   3       20.07       21.48      0.80 o 
   3   4   3      264.89      270.19      4.03 o 
   4   4   3        0.03        0.77      0.59 o 
   5   4   3      120.97      108.68      2.46 o 
   6   4   3        8.88        7.27      1.06 o 
  -7   5   3       60.82       61.14      1.99 o 
  -6   5   3       60.48       64.65      1.89 o 
  -5   5   3      192.47      185.12      4.72 o 
  -4   5   3       47.05       52.33      1.43 o 
  -3   5   3      280.19      278.55      2.85 o 
  -2   5   3     1005.52      998.03      6.38 o 
  -1   5   3     1269.73     1250.72      7.54 o 
   0   5   3     1301.22     1291.97      8.53 o 
   1   5   3     1977.18     2009.56     19.37 o 
   2   5   3     1394.40     1354.34     11.37 o 
   3   5   3      209.93      200.95      3.57 o 
   4   5   3      535.71      512.52      6.77 o 
   5   5   3      212.00      220.80      4.32 o 
   6   5   3       90.92      100.31      3.83 o 
  -6   6   3        5.68        8.45      1.06 o 
  -5   6   3       12.10       13.62      1.06 o 
  -4   6   3       86.82       79.37      1.85 o 
  -3   6   3        6.52        5.71      0.62 o 
  -2   6   3       88.73       79.79      1.86 o 
  -1   6   3       88.35       84.84      1.88 o 
   0   6   3      198.14      197.01      3.16 o 
   1   6   3       27.43       28.53      1.21 o 
   2   6   3      313.90      294.50      4.25 o 
   3   6   3       32.19       33.77      1.68 o 
   4   6   3        0.61        1.42      0.96 o 
   5   6   3        6.05        4.65      1.19 o 
  -5   7   3      139.37      137.69      2.70 o 
  -4   7   3      493.87      492.02      8.88 o 
  -3   7   3      356.58      335.01      6.50 o 
  -2   7   3      516.68      534.06      7.91 o 
  -1   7   3      296.36      281.21      3.88 o 
   0   7   3      825.65      826.95      9.41 o 
   1   7   3      399.74      424.62      6.06 o 
   2   7   3      343.61      344.53      5.44 o 
   3   7   3      469.24      465.25      6.90 o 
   4   7   3       58.39       61.92      2.49 o 
  -4   8   3       16.19       14.23      1.95 o 
  -3   8   3      120.76      113.09      5.29 o 
  -2   8   3      135.12      140.85      4.23 o 
  -1   8   3      170.45      161.91      3.07 o 
   0   8   3      122.72      136.13      3.37 o 
   1   8   3        6.57        7.20      2.05 o 
   2   8   3        4.68        4.61      1.16 o 
   3   8   3       23.46       25.26      1.85 o 
  -2   9   3      162.39      165.79      4.91 o 
  -1   9   3      226.86      237.64      5.90 o 
   0   9   3      374.68      391.88      6.36 o 
   1   9   3       94.40       95.68      3.15 o 
  -8   0   4       76.09       75.39      2.66 o 
  -7   0   4      397.55      406.35      6.09 o 
  -6   0   4      773.26      777.31      7.51 o 
  -5   0   4      561.89      571.88      6.57 o 
  -4   0   4     1127.05     1157.69      9.93 o 
  -3   0   4      674.87      662.05      6.55 o 
  -2   0   4     2480.01     2763.65     24.84 o 
  -1   0   4       77.18       58.44      1.19 o 
   0   0   4      127.15      154.07      2.56 o 
   1   0   4      550.82      506.64      5.45 o 
   2   0   4      696.08      658.49      7.40 o 
   3   0   4     6672.70     6754.70     59.78 o 
   4   0   4      799.21      767.80     15.19 o 
   5   0   4     1366.63     1378.63     16.89 o 
   6   0   4      548.33      553.98     11.47 o 
   7   0   4      167.89      171.76      4.93 o 
  -8   1   4        1.04        2.00      1.08 o 
  -7   1   4       57.11       59.04      1.56 o 
  -6   1   4       22.61       21.38      0.85 o 
  -5   1   4      125.36      120.95      1.50 o 
  -4   1   4      377.86      363.43      2.87 o 
  -3   1   4      262.56      289.19      2.13 o 
  -2   1   4       19.43       17.89      0.53 o 
  -1   1   4      194.77      207.30      2.00 o 
   0   1   4     1602.86     1673.83      9.64 o 
   1   1   4     1890.60     2007.27     11.10 o 
   2   1   4        0.53        2.98      0.36 o 
   3   1   4      138.84      143.71      1.90 o 
   4   1   4      173.54      176.55      3.11 o 
   5   1   4       68.60       77.17      2.38 o 
   6   1   4       31.89       30.23      2.96 o 
   7   1   4        7.11        5.12      1.25 o 
  -8   2   4      141.12      148.81      3.85 o 
  -7   2   4      553.72      546.17      7.42 o 
  -6   2   4      667.50      656.82      4.69 o 
  -5   2   4     1562.22     1553.41      8.92 o 
  -4   2   4      881.73      877.52      5.74 o 
  -3   2   4     2294.35     2343.32     12.86 o 
  -2   2   4     2028.48     1992.55     10.41 o 
  -1   2   4     2649.09     2623.81     14.29 o 
   0   2   4     1963.42     1945.58     11.17 o 
   1   2   4     5214.33     5362.38     32.28 o 
   2   2   4     1872.23     1872.96     12.04 o 
   3   2   4     1623.68     1644.36     15.18 o 
   4   2   4      646.93      626.69      7.46 o 
   5   2   4      487.43      481.80      7.98 o 
   6   2   4       48.92       49.01      2.66 o 
   7   2   4       87.65       87.77      3.08 o 
  -7   3   4        2.52        2.94      0.94 o 
  -6   3   4        5.28        4.99      0.72 o 
  -5   3   4       19.21       19.41      0.85 o 
  -4   3   4       48.27       47.95      1.01 o 
  -3   3   4        7.45       10.57      0.51 o 
  -2   3   4        0.14        1.27      0.27 o 
  -1   3   4      123.94      151.97      1.44 o 
   0   3   4       95.91      107.77      1.14 o 
   1   3   4       30.53       32.37      0.62 o 
   2   3   4      127.58      132.59      2.25 o 
   3   3   4       95.78       96.53      2.46 o 
   4   3   4        0.22        0.99      0.68 o 
   5   3   4      111.32      110.60      4.35 o 
   6   3   4        3.74        4.36      1.39 o 
  -7   4   4      234.96      246.40      3.71 o 
  -6   4   4       28.54       31.30      1.42 o 
  -5   4   4      581.77      562.30      5.42 o 
  -4   4   4       94.96       94.77      1.98 o 
  -3   4   4      243.33      245.58      2.55 o 
  -2   4   4      977.70      942.55      5.54 o 
  -1   4   4      778.51      779.37      4.26 o 
   0   4   4      778.83      752.68      4.70 o 
   1   4   4     1570.06     1590.94     11.24 o 
   2   4   4     1462.26     1421.36     14.79 o 
   3   4   4      198.44      201.59      3.46 o 
   4   4   4      671.30      656.80      7.85 o 
   5   4   4      174.17      163.97      5.40 o 
   6   4   4       62.01       66.29      3.14 o 
  -6   5   4        3.77        4.06      0.87 o 
  -5   5   4       35.20       36.98      1.35 o 
  -4   5   4      281.20      259.02      2.92 o 
  -3   5   4       19.19       15.59      0.75 o 
  -2   5   4        7.69        7.48      0.55 o 
  -1   5   4        9.49       17.42      1.87 o 
   0   5   4      147.56      155.32      2.07 o 
   1   5   4      295.14      303.13      3.27 o 
   2   5   4      128.91      130.59      2.40 o 
   3   5   4        0.11        0.93      0.71 o 
   4   5   4        7.77        7.38      1.09 o 
   5   5   4      125.45      130.10      3.45 o 
   6   5   4        5.38        4.43      1.37 o 
  -6   6   4      422.87      423.51      5.12 o 
  -5   6   4      381.74      372.99      4.47 o 
  -4   6   4     1046.53     1044.85      8.63 o 
  -3   6   4      415.11      405.49      3.83 o 
  -2   6   4      254.39      275.88      5.39 o 
  -1   6   4      289.15      288.30      3.70 o 
   0   6   4      471.10      466.11      5.03 o 
   1   6   4      145.15      141.58      3.25 o 
   2   6   4      575.52      543.01      6.19 o 
   3   6   4      833.38      823.07      9.47 o 
   4   6   4      398.88      392.73      6.06 o 
   5   6   4      219.02      223.25      4.62 o 
  -5   7   4       11.39        8.85      1.04 o 
  -4   7   4       33.99       29.32      2.21 o 
  -3   7   4       26.64       25.05      2.89 o 
  -2   7   4        0.04        0.02      1.03 o 
  -1   7   4       19.58       17.32      1.29 o 
   0   7   4        0.33        1.59      0.82 o 
   1   7   4       74.45       73.25      2.40 o 
   2   7   4       61.44       60.59      2.63 o 
   3   7   4       17.64       18.92      2.00 o 
   4   7   4        0.04        1.16      1.00 o 
  -4   8   4      210.35      215.63      5.68 o 
  -3   8   4      146.83      153.17      4.60 o 
  -2   8   4      187.83      192.87      4.81 o 
  -1   8   4       42.36       39.78      6.66 o 
   0   8   4      280.40      301.54      6.88 o 
   1   8   4      253.74      246.57      4.75 o 
   2   8   4      316.67      324.11      5.65 o 
   3   8   4      338.79      328.71      7.13 o 
  -1   9   4        0.32        0.26      1.34 o 
   0   9   4        5.69        5.18      1.63 o 
   1   9   4        5.60        7.66      1.40 o 
  -8   1   5       78.20       81.67      2.83 o 
  -7   1   5      187.88      186.91      2.69 o 
  -6   1   5      531.95      518.06      4.31 o 
  -5   1   5      426.01      429.43      3.90 o 
  -4   1   5      539.01      531.30      3.59 o 
  -3   1   5     2893.73     2950.34     16.25 o 
  -2   1   5      924.19      870.97      6.37 o 
  -1   1   5     3246.67     3291.01     22.12 o 
   0   1   5     1072.62     1056.60      7.41 o 
   1   1   5     2075.10     2068.70     11.54 o 
   2   1   5      307.93      260.33      2.54 o 
   3   1   5     1444.53     1459.74     10.93 o 
   4   1   5      142.48      132.28      3.67 o 
   5   1   5      577.80      569.62      7.16 o 
   6   1   5      146.32      148.76      3.63 o 
   7   1   5      121.95      124.75      6.31 o 
  -7   2   5       56.63       55.92      2.31 o 
  -6   2   5       63.87       65.92      1.38 o 
  -5   2   5       14.35       14.15      0.68 o 
  -4   2   5      850.14      842.81      6.09 o 
  -3   2   5        0.59        0.18      0.27 o 
  -2   2   5        7.52        8.20      0.39 o 
  -1   2   5      251.45      246.52      2.24 o 
   0   2   5      119.26      118.17      1.29 o 
   1   2   5      806.77      871.46      5.57 o 
   2   2   5        1.85        2.95      0.42 o 
   3   2   5        1.19        1.71      0.61 o 
   4   2   5        1.11        0.68      0.64 o 
   5   2   5      146.33      144.43      5.93 o 
   6   2   5        3.58        2.44      1.34 o 
  -7   3   5      315.14      315.99      5.46 o 
  -6   3   5       66.24       69.47      1.77 o 
  -5   3   5     1990.80     1944.57     12.74 o 
  -4   3   5     2671.34     2622.04     16.19 o 
  -3   3   5     2542.50     2525.55     15.46 o 
  -2   3   5     3514.61     3619.27     19.79 o 
  -1   3   5     2226.14     2286.97     13.33 o 
   0   3   5      560.60      514.43      3.65 o 
   1   3   5      220.49      215.30      2.09 o 
   2   3   5      374.99      363.25      3.98 o 
   3   3   5      442.86      463.34      6.22 o 
   4   3   5      671.77      650.57      7.67 o 
   5   3   5      509.42      499.43      8.53 o 
   6   3   5      278.33      278.59     10.04 o 
  -7   4   5       42.67       45.44      2.08 o 
  -6   4   5        0.01        0.91      0.66 o 
  -5   4   5        0.00       -0.17      0.50 o 
  -4   4   5       64.71       60.09      1.48 o 
  -3   4   5      168.59      171.00      2.09 o 
  -2   4   5        0.03        0.52      0.37 o 
  -1   4   5       15.47       21.01      0.81 o 
   0   4   5        0.00        1.44      0.50 o 
   1   4   5       56.11       59.68      1.30 o 
   2   4   5      233.36      237.47      3.49 o 
   3   4   5       27.70       28.57      1.44 o 
   4   4   5       13.88       15.19      1.84 o 
   5   4   5        2.75        4.29      1.05 o 
   6   4   5        4.94        4.94      1.51 o 
  -6   5   5      130.59      134.49      2.63 o 
  -5   5   5      352.99      352.87      4.15 o 
  -4   5   5      374.30      378.42      3.75 o 
  -3   5   5      670.93      657.13      5.24 o 
  -2   5   5     1150.71     1116.37      7.69 o 
  -1   5   5      321.33      316.51      3.69 o 
   0   5   5      299.45      306.96      3.06 o 
   1   5   5      271.24      274.95      3.59 o 
   2   5   5      198.77      200.08      4.55 o 
   3   5   5       26.82       30.42      1.58 o 
   4   5   5      339.33      323.98      6.02 o 
   5   5   5      178.46      189.33      4.12 o 
  -6   6   5       30.02       33.15      1.54 o 
  -5   6   5       27.15       26.23      1.29 o 
  -4   6   5       13.02       11.55      0.85 o 
  -3   6   5       36.56       37.91      1.16 o 
  -2   6   5        0.37        0.79      0.74 o 
  -1   6   5       11.47        8.29      1.46 o 
   0   6   5       35.34       36.54      1.63 o 
   1   6   5       17.63       16.40      1.05 o 
   2   6   5        3.74        5.02      0.83 o 
   3   6   5        0.32        1.55      1.01 o 
   4   6   5       12.44       11.88      1.37 o 
   5   6   5      107.22      111.37      7.23 o 
  -5   7   5       37.37       34.88      1.97 o 
  -4   7   5      316.37      316.66      6.64 o 
  -3   7   5      454.86      445.91      6.37 o 
  -2   7   5      503.45      523.03      6.93 o 
  -1   7   5      676.86      671.12      8.09 o 
   0   7   5      983.14     1004.78     11.10 o 
   1   7   5      553.86      554.81      7.39 o 
   2   7   5      454.10      440.53      6.52 o 
   3   7   5      363.73      372.96      6.96 o 
   4   7   5      118.01      118.79      3.42 o 
  -4   8   5       43.91       39.68      3.95 o 
  -3   8   5        0.74       -0.60      1.16 o 
  -2   8   5        6.38        5.98      1.21 o 
  -1   8   5       27.49       29.56      2.26 o 
   0   8   5        9.20        5.65      3.40 o 
   1   8   5       26.41       27.35      2.00 o 
   2   8   5        0.15       -0.02      1.03 o 
  -8   0   6      390.79      412.96      6.54 o 
  -7   0   6      259.13      275.20      4.16 o 
  -6   0   6      419.13      406.17      4.96 o 
  -5   0   6       85.86       85.76      2.28 o 
  -4   0   6      182.00      173.07      2.56 o 
  -3   0   6      782.12      820.96      8.18 o 
  -2   0   6       39.23       73.08      1.60 o 
  -1   0   6     4655.26     4810.10     39.23 o 
   0   0   6     2410.52     2427.81     20.81 o 
   1   0   6     1852.49     1757.65     15.41 o 
   2   0   6     1044.32     1009.53     13.38 o 
   3   0   6     1456.52     1488.25     24.27 o 
   4   0   6        4.61        4.01      1.01 o 
   5   0   6       75.89       79.94      4.32 o 
   6   0   6      116.31      115.54      3.92 o 
  -8   1   6       77.78       83.35      2.21 o 
  -7   1   6       45.54       46.07      1.25 o 
  -6   1   6      144.70      129.96      2.12 o 
  -5   1   6        9.89       10.58      0.78 o 
  -4   1   6      171.02      169.08      2.59 o 
  -3   1   6      345.60      372.46      3.28 o 
  -2   1   6       37.93       35.33      0.72 o 
  -1   1   6       75.52       80.82      1.07 o 
   0   1   6        0.05        0.59      0.26 o 
   1   1   6       89.66       91.23      1.17 o 
   2   1   6      511.85      536.61      5.22 o 
   3   1   6        2.79        2.08      0.53 o 
   4   1   6       33.41       34.07      1.55 o 
   5   1   6       19.98       19.60      1.93 o 
   6   1   6       55.45       55.56      2.34 o 
  -7   2   6      161.91      155.04      3.64 o 
  -6   2   6      228.75      231.72      3.19 o 
  -5   2   6      387.50      397.37      4.18 o 
  -4   2   6      496.10      483.93      4.45 o 
  -3   2   6     1651.14     1635.73     11.28 o 
  -2   2   6     3012.01     2936.17     19.77 o 
  -1   2   6     3144.87     3236.91     19.24 o 
   0   2   6     3487.08     3555.58     18.10 o 
   1   2   6     3437.88     3550.70     20.08 o 
   2   2   6     1221.41     1189.80      9.23 o 
   3   2   6      687.83      668.09      6.34 o 
   4   2   6      425.48      413.97      7.09 o 
   5   2   6      335.27      333.25      7.45 o 
   6   2   6       85.57       89.51      3.64 o 
  -7   3   6       15.15       13.78      1.49 o 
  -6   3   6        0.06       -0.52      0.71 o 
  -5   3   6      222.76      222.59      3.12 o 
  -4   3   6       32.46       34.86      1.03 o 
  -3   3   6      358.78      355.57      3.30 o 
  -2   3   6        7.66        8.08      0.50 o 
  -1   3   6       55.18       54.96      1.09 o 
   0   3   6        1.62        1.64      0.42 o 
   1   3   6       34.51       38.49      1.07 o 
   2   3   6       41.65       38.22      1.44 o 
   3   3   6        2.27        5.08      0.84 o 
   4   3   6        8.04        8.03      1.03 o 
   5   3   6       15.92       17.53      1.85 o 
   6   3   6        3.55        2.06      1.32 o 
  -7   4   6      235.81      244.79      4.27 o 
  -6   4   6       86.17       77.32      2.22 o 
  -5   4   6      517.21      500.36      6.49 o 
  -4   4   6      405.85      399.93      3.81 o 
  -3   4   6      327.88      331.92      3.21 o 
  -2   4   6     1840.63     1806.44     12.66 o 
  -1   4   6      509.58      529.60      4.38 o 
   0   4   6      693.08      693.65      4.89 o 
   1   4   6      596.68      588.41      5.85 o 
   2   4   6      307.29      299.66      4.39 o 
   3   4   6       34.65       35.23      1.62 o 
   4   4   6      247.15      238.97      4.73 o 
   5   4   6      155.86      149.59      5.88 o 
   6   4   6       35.36       36.54      3.15 o 
  -6   5   6        2.00        1.82      0.86 o 
  -5   5   6       22.25       23.95      1.10 o 
  -4   5   6       93.11       99.72      1.81 o 
  -3   5   6      530.09      516.92      4.48 o 
  -2   5   6      336.93      349.66      3.62 o 
  -1   5   6        0.43        2.07      0.60 o 
   0   5   6      119.97      121.38      2.23 o 
   1   5   6      165.03      159.70      2.68 o 
   2   5   6      145.13      137.91      2.97 o 
   3   5   6      116.70      113.74      2.86 o 
   4   5   6       34.12       37.95      1.88 o 
   5   5   6       74.35       78.37      2.79 o 
  -6   6   6      133.95      139.45      3.71 o 
  -5   6   6      147.45      153.70      2.77 o 
  -4   6   6      292.06      292.65      3.36 o 
  -3   6   6      213.83      217.04      3.98 o 
  -2   6   6      285.76      302.32      4.72 o 
  -1   6   6      964.38      958.70     10.23 o 
   0   6   6      999.41      969.36     13.15 o 
   1   6   6      602.62      610.03      6.50 o 
   2   6   6      829.51      816.95      8.22 o 
   3   6   6      578.76      573.29      7.58 o 
   4   6   6      144.97      141.71      3.59 o 
  -5   7   6        1.19        2.45      1.42 o 
  -4   7   6       11.98       11.77      2.15 o 
  -3   7   6        0.83        1.85      1.02 o 
  -2   7   6       62.69       64.80      2.33 o 
  -1   7   6        1.16        1.37      1.22 o 
   0   7   6        1.95        1.88      1.19 o 
   1   7   6        0.04        0.22      0.88 o 
   2   7   6       22.94       22.05      1.40 o 
   3   7   6       15.69       18.18      1.60 o 
  -3   8   6      270.12      291.02      5.26 o 
  -2   8   6      148.88      161.03      4.78 o 
  -1   8   6      304.23      303.52      6.70 o 
   0   8   6      447.10      476.65      8.87 o 
   1   8   6      365.66      361.46      7.58 o 
   2   8   6      197.50      196.81      4.43 o 
  -7   1   7      138.02      138.39      2.23 o 
  -6   1   7      690.61      692.92      5.94 o 
  -5   1   7      342.87      357.18      3.99 o 
  -4   1   7      668.38      665.67      6.49 o 
  -3   1   7     1860.66     1896.88     12.58 o 
  -2   1   7      588.81      553.33      3.91 o 
  -1   1   7     1281.40     1306.38      8.54 o 
   0   1   7     1482.81     1499.04      8.86 o 
   1   1   7      766.79      775.35      5.99 o 
   2   1   7      785.31      745.11      6.75 o 
   3   1   7      563.87      545.26      7.60 o 
   4   1   7      334.03      319.89      4.89 o 
   5   1   7      169.36      172.69      4.65 o 
   6   1   7      184.34      184.85      4.27 o 
  -7   2   7       20.21       23.34      1.28 o 
  -6   2   7       33.59       36.10      1.36 o 
  -5   2   7      165.17      162.32      2.84 o 
  -4   2   7      287.12      282.81      3.68 o 
  -3   2   7      147.72      147.44      2.10 o 
  -2   2   7       39.88       37.34      1.74 o 
  -1   2   7       93.50      102.85      1.49 o 
   0   2   7       37.91       37.37      0.87 o 
   1   2   7       38.01       30.54      1.05 o 
   2   2   7      165.01      154.90      2.40 o 
   3   2   7       61.40       65.78      1.65 o 
   4   2   7        8.17        5.49      1.28 o 
   5   2   7        5.83        5.64      1.37 o 
   6   2   7        1.58        1.71      1.35 o 
  -7   3   7      419.07      419.40     13.62 o 
  -6   3   7      367.93      353.27      5.58 o 
  -5   3   7      967.21      937.68      7.88 o 
  -4   3   7      876.52      851.69      7.13 o 
  -3   3   7       15.08       14.71      0.86 o 
  -2   3   7      361.58      361.37      3.54 o 
  -1   3   7       84.12       75.35      1.52 o 
   0   3   7      329.69      307.52      3.53 o 
   1   3   7     1004.81      982.18      8.43 o 
   2   3   7     1906.36     1922.74     17.64 o 
   3   3   7     1273.45     1225.41     12.37 o 
   4   3   7      777.15      760.04     11.19 o 
   5   3   7      373.69      365.08      7.32 o 
   6   3   7       74.37       74.63      6.45 o 
  -7   4   7       60.21       63.51      3.83 o 
  -6   4   7        0.02        0.44      0.82 o 
  -5   4   7       24.78       26.28      1.22 o 
  -4   4   7       66.09       65.24      1.46 o 
  -3   4   7      129.31      122.62      1.97 o 
  -2   4   7       83.89       80.80      1.60 o 
  -1   4   7       43.69       47.72      1.16 o 
   0   4   7        8.82       11.18      1.01 o 
   1   4   7        2.75        1.69      0.61 o 
   2   4   7       25.48       24.50      1.35 o 
   3   4   7      121.41      116.03      2.82 o 
   4   4   7        0.01       -0.70      0.78 o 
   5   4   7       22.86       24.76      2.20 o 
  -6   5   7      396.46      403.24      5.50 o 
  -5   5   7      472.51      463.78      4.61 o 
  -4   5   7      432.75      432.80      4.45 o 
  -3   5   7      372.87      381.45      3.73 o 
  -2   5   7      517.17      514.08      5.47 o 
  -1   5   7      104.08      116.80      3.01 o 
   0   5   7      300.59      308.84      4.67 o 
   1   5   7      563.24      549.31      5.93 o 
   2   5   7      273.13      277.43      4.51 o 
   3   5   7      236.81      239.93      4.35 o 
   4   5   7      286.99      283.66      5.05 o 
   5   5   7      127.25      135.88      4.55 o 
  -5   6   7       19.29       19.55      1.22 o 
  -4   6   7        1.59        0.54      0.62 o 
  -3   6   7       74.30       70.92      2.33 o 
  -2   6   7      121.50      118.60      2.89 o 
  -1   6   7        0.19        1.92      1.64 o 
   0   6   7      300.12      278.70      7.63 o 
   1   6   7        0.19        0.75      0.93 o 
   2   6   7       14.30       15.32      1.57 o 
   3   6   7        6.47        6.07      1.20 o 
   4   6   7       24.68       26.39      1.86 o 
  -4   7   7      121.72      113.13      3.71 o 
  -3   7   7      661.16      652.96      8.40 o 
  -2   7   7      207.85      210.65      4.15 o 
  -1   7   7      655.81      665.06     11.46 o 
   0   7   7      433.02      434.17      8.06 o 
   1   7   7      276.26      294.09      6.50 o 
   2   7   7      202.22      204.75      4.21 o 
   3   7   7      197.58      210.98      4.49 o 
  -3   8   7       51.08       53.66      2.43 o 
  -2   8   7       50.70       49.01      2.92 o 
  -1   8   7        6.60        6.82      1.78 o 
   0   8   7        0.04        1.21      1.36 o 
   1   8   7        0.06        0.84      1.41 o 
  -7   0   8      150.85      156.58      3.64 o 
  -6   0   8      641.31      605.40      9.49 o 
  -5   0   8      766.09      732.98     17.11 o 
  -4   0   8     1983.49     1972.70     22.28 o 
  -3   0   8     2639.37     2634.69     28.32 o 
  -2   0   8     1738.17     1672.14     16.80 o 
  -1   0   8     2469.63     2476.77     26.44 o 
   0   0   8     1278.82     1273.88     17.54 o 
   1   0   8       25.00       24.48      1.35 o 
   2   0   8      567.46      579.53     11.84 o 
   3   0   8      109.03      110.58      4.55 o 
   4   0   8       85.30       89.84      3.13 o 
   5   0   8       34.45       37.55      2.39 o 
   6   0   8      293.03      303.85      9.32 o 
  -7   1   8       33.25       38.33      1.31 o 
  -6   1   8        3.03        3.67      0.79 o 
  -5   1   8       45.24       40.15      1.50 o 
  -4   1   8        7.05        9.33      0.95 o 
  -3   1   8        2.94        3.98      0.56 o 
  -2   1   8      401.93      396.73      3.85 o 
  -1   1   8      959.88      987.94      7.99 o 
   0   1   8      128.39      128.51      1.81 o 
   1   1   8      425.36      434.06      5.16 o 
   2   1   8      108.19      108.18      2.01 o 
   3   1   8       22.35       23.24      3.66 o 
   4   1   8       17.35       21.75      1.42 o 
   5   1   8        2.96        5.47      1.37 o 
   6   1   8        3.77        3.44      1.28 o 
  -7   2   8       30.41       33.29      1.69 o 
  -6   2   8      261.29      276.35      3.74 o 
  -5   2   8      165.13      167.64      2.97 o 
  -4   2   8      813.99      789.92      8.74 o 
  -3   2   8      834.45      826.03      8.84 o 
  -2   2   8     1381.82     1388.30      9.22 o 
  -1   2   8      420.87      430.88      4.59 o 
   0   2   8      855.64      859.58      8.96 o 
   1   2   8      385.34      379.09      4.19 o 
   2   2   8      443.40      433.40      5.32 o 
   3   2   8      272.56      264.85      4.25 o 
   4   2   8      574.70      585.18      9.38 o 
   5   2   8      248.11      252.70      7.36 o 
  -7   3   8        0.16        0.88      1.04 o 
  -6   3   8        0.91        0.49      0.78 o 
  -5   3   8       71.20       69.78      2.43 o 
  -4   3   8        7.71        8.91      1.00 o 
  -3   3   8      143.01      142.08      2.43 o 
  -2   3   8       36.60       35.73      1.27 o 
  -1   3   8        4.90        5.40      0.69 o 
   0   3   8       37.86       41.31      1.85 o 
   1   3   8       21.09       19.04      0.97 o 
   2   3   8        0.14        1.87      0.72 o 
   3   3   8       20.85       19.58      1.44 o 
   4   3   8        1.77        4.58      1.25 o 
   5   3   8        3.48        3.51      1.38 o 
  -6   4   8      323.44      322.66      4.78 o 
  -5   4   8      528.56      535.80      8.06 o 
  -4   4   8      945.70      954.80     14.84 o 
  -3   4   8      450.12      455.68      5.11 o 
  -2   4   8     1556.98     1577.12     13.68 o 
  -1   4   8      323.95      343.08      4.16 o 
   0   4   8      324.73      329.94      4.82 o 
   1   4   8      487.34      466.40      9.12 o 
   2   4   8      150.90      156.02      3.21 o 
   3   4   8      177.02      168.67      3.50 o 
   4   4   8      268.78      269.67      8.60 o 
   5   4   8      179.70      167.34      9.25 o 
  -6   5   8       73.14       72.13      2.75 o 
  -5   5   8      139.98      143.50      3.15 o 
  -4   5   8       63.16       59.13      2.23 o 
  -3   5   8       21.76       23.34      1.25 o 
  -2   5   8        7.56        8.25      0.86 o 
  -1   5   8      311.71      298.59      4.68 o 
   0   5   8       16.34       16.47      1.27 o 
   1   5   8       71.52       68.31      2.80 o 
   2   5   8       27.24       26.87      1.59 o 
   3   5   8       70.03       65.47      2.36 o 
   4   5   8      164.86      159.95      3.77 o 
  -5   6   8      263.93      275.17      3.90 o 
  -4   6   8      223.92      217.93      4.20 o 
  -3   6   8      409.77      418.94      7.01 o 
  -2   6   8      310.79      312.91      7.01 o 
  -1   6   8      792.61      776.38     11.47 o 
   0   6   8      303.58      300.65      4.96 o 
   1   6   8      228.40      220.46      4.72 o 
   2   6   8      266.99      263.60      5.90 o 
   3   6   8      215.34      220.58      4.49 o 
  -4   7   8       14.30       17.92      1.68 o 
  -3   7   8        0.96        0.21      1.07 o 
  -2   7   8       14.64       14.26      1.84 o 
  -1   7   8       29.72       27.00      2.26 o 
   0   7   8        0.07       -0.29      1.24 o 
   1   7   8        0.50       -1.24      1.24 o 
   2   7   8       11.12       10.32      1.79 o 
  -2   8   8       87.61       84.01      3.67 o 
  -1   8   8      279.09      292.12     16.41 o 
   0   8   8      140.72      148.62      4.93 o 
  -7   1   9      175.05      182.82      3.21 o 
  -6   1   9      494.09      500.03      6.09 o 
  -5   1   9      249.22      249.37      3.79 o 
  -4   1   9      835.30      818.70      7.92 o 
  -3   1   9     1158.23     1090.88      9.65 o 
  -2   1   9      955.73      945.81      8.49 o 
  -1   1   9      776.70      776.43      7.20 o 
   0   1   9     1609.29     1628.16     13.08 o 
   1   1   9      215.47      220.17      3.05 o 
   2   1   9      718.94      684.15      9.22 o 
   3   1   9      159.03      152.29      3.24 o 
   4   1   9      378.70      378.87      5.78 o 
   5   1   9       66.32       74.66      2.70 o 
  -7   2   9        3.94        4.09      0.87 o 
  -6   2   9       30.96       33.30      1.73 o 
  -5   2   9       10.37       10.76      1.03 o 
  -4   2   9      101.55       87.22      2.09 o 
  -3   2   9        7.49        8.66      0.84 o 
  -2   2   9       17.29       16.12      0.95 o 
  -1   2   9      457.41      433.57      4.77 o 
   0   2   9       24.03       26.36      2.60 o 
   1   2   9       15.16       11.73      0.84 o 
   2   2   9        4.70        5.10      0.72 o 
   3   2   9        1.08        1.86      1.04 o 
   4   2   9        0.01        1.17      1.06 o 
   5   2   9        0.22        0.47      1.20 o 
  -7   3   9       27.91       26.30      1.66 o 
  -6   3   9       39.11       34.48      1.94 o 
  -5   3   9       24.90       27.62      1.61 o 
  -4   3   9       81.87       87.61      2.47 o 
  -3   3   9       22.23       21.03      1.89 o 
  -2   3   9     1124.88     1114.44      8.72 o 
  -1   3   9     1088.34     1074.96      8.40 o 
   0   3   9     1250.77     1241.59     12.37 o 
   1   3   9     1411.68     1375.34     14.27 o 
   2   3   9      766.85      777.75      8.80 o 
   3   3   9      202.00      187.63      4.64 o 
   4   3   9       51.55       55.02      2.82 o 
   5   3   9       25.41       25.07      2.30 o 
  -6   4   9        2.14        3.03      1.01 o 
  -5   4   9       18.00       19.33      1.49 o 
  -4   4   9       10.60        9.90      1.64 o 
  -3   4   9       18.35       19.69      1.15 o 
  -2   4   9       57.43       59.09      1.71 o 
  -1   4   9       16.55       17.85      1.07 o 
   0   4   9       16.73       16.18      1.26 o 
   1   4   9        8.58        8.74      1.36 o 
   2   4   9       19.81       24.34      1.49 o 
   3   4   9       45.63       39.39      1.88 o 
   4   4   9        1.10        0.84      1.26 o 
  -5   5   9      194.50      198.01      4.10 o 
  -4   5   9      302.19      297.25      4.92 o 
  -3   5   9      452.72      477.27      7.69 o 
  -2   5   9      713.94      719.65      8.56 o 
  -1   5   9      596.21      597.14      7.52 o 
   0   5   9      664.30      681.60      8.33 o 
   1   5   9      837.87      801.81     11.59 o 
   2   5   9      171.94      182.78      6.20 o 
   3   5   9      203.80      203.52      4.20 o 
   4   5   9      111.96      103.30     10.92 o 
  -5   6   9        6.26        5.66      1.09 o 
  -4   6   9        1.08        0.93      1.08 o 
  -3   6   9       25.62       30.17      2.51 o 
  -2   6   9       28.42       26.61      2.13 o 
  -1   6   9       10.98        8.97      1.59 o 
   0   6   9       84.58       76.98      2.61 o 
   1   6   9        1.06        0.94      1.19 o 
   2   6   9        0.81        1.71      1.36 o 
   3   6   9       27.54       27.88      3.77 o 
  -3   7   9      434.36      448.40      6.79 o 
  -2   7   9       21.42       24.17      3.75 o 
  -1   7   9      185.80      197.61      5.36 o 
   0   7   9       81.41       90.21      3.84 o 
   1   7   9       42.75       49.48      3.00 o 
  -7   0  10      406.00      409.54      8.18 o 
  -6   0  10      537.24      538.82      9.99 o 
  -5   0  10      740.84      722.19     14.19 o 
  -4   0  10      822.48      838.73     14.79 o 
  -3   0  10      495.32      451.05      7.39 o 
  -2   0  10      554.43      562.13      8.40 o 
  -1   0  10      535.12      532.87      7.96 o 
   0   0  10     1050.05     1069.92     13.33 o 
   1   0  10      187.07      213.70      6.73 o 
   2   0  10     1563.95     1522.42     26.15 o 
   3   0  10      286.42      282.91      8.33 o 
   4   0  10      259.66      270.59      8.63 o 
   5   0  10      109.38      113.78      4.17 o 
  -7   1  10       40.67       45.37      2.02 o 
  -6   1  10       36.68       36.46      1.71 o 
  -5   1  10        3.36        7.34      0.99 o 
  -4   1  10        0.56        1.30      0.69 o 
  -3   1  10      115.95      108.44      2.28 o 
  -2   1  10       23.30       22.93      1.13 o 
  -1   1  10      117.03      108.72      2.19 o 
   0   1  10      143.39      147.90      2.52 o 
   1   1  10        4.80        4.38      1.00 o 
   2   1  10        6.77        8.50      1.05 o 
   3   1  10       43.41       42.23      1.88 o 
   4   1  10       13.76       11.76      1.34 o 
   5   1  10       37.32       42.00      2.26 o 
  -7   2  10      168.55      171.66      3.22 o 
  -6   2  10      326.59      331.13      6.65 o 
  -5   2  10      174.85      167.37      3.17 o 
  -4   2  10      328.19      314.09      4.32 o 
  -3   2  10      166.76      165.20      3.84 o 
  -2   2  10      171.32      178.91      4.19 o 
  -1   2  10       42.54       44.04      2.00 o 
   0   2  10      356.88      366.29      5.22 o 
   1   2  10      260.92      262.41      5.32 o 
   2   2  10      355.63      346.28      5.13 o 
   3   2  10      260.91      251.87      5.57 o 
   4   2  10      325.82      323.95     10.08 o 
  -6   3  10        6.67        6.57      1.28 o 
  -5   3  10       44.79       40.71      1.70 o 
  -4   3  10        6.27        5.60      0.98 o 
  -3   3  10       47.80       46.99      1.62 o 
  -2   3  10       13.27       13.55      1.01 o 
  -1   3  10      110.81      109.52      2.52 o 
   0   3  10       54.36       58.60      2.47 o 
   1   3  10        0.01        0.81      1.23 o 
   2   3  10       11.56       14.76      1.61 o 
   3   3  10       12.87        9.84      2.55 o 
   4   3  10        8.12        8.53      1.66 o 
  -6   4  10      319.37      325.28      5.77 o 
  -5   4  10      366.26      368.37      7.30 o 
  -4   4  10      530.03      522.58      7.09 o 
  -3   4  10      326.18      317.71      5.06 o 
  -2   4  10      686.33      704.45      6.41 o 
  -1   4  10      376.12      378.78      4.80 o 
   0   4  10      299.48      302.10      7.20 o 
   1   4  10      814.94      774.63     11.33 o 
   2   4  10      193.73      185.45     12.96 o 
   3   4  10      314.70      301.37      6.74 o 
   4   4  10      218.91      217.34      5.72 o 
  -5   5  10       10.30       10.43      1.37 o 
  -4   5  10      119.03      125.14      4.03 o 
  -3   5  10       46.46       46.13      3.70 o 
  -2   5  10       37.64       41.58      1.96 o 
  -1   5  10        0.05       -0.19      0.82 o 
   0   5  10      186.27      176.82      3.80 o 
   1   5  10      113.12      109.63      3.77 o 
   2   5  10       38.68       36.03      2.45 o 
   3   5  10      158.52      148.56      4.58 o 
  -4   6  10       86.27       86.03      5.28 o 
  -3   6  10      109.43      114.50      7.06 o 
  -2   6  10       91.13       89.37      3.65 o 
  -1   6  10      243.91      235.31      5.71 o 
   0   6  10      102.95      107.17      3.10 o 
   1   6  10      141.83      147.18      9.39 o 
   2   6  10      230.30      228.59      5.83 o 
  -2   7  10       17.34       19.23      2.24 o 
  -1   7  10        0.13        2.48      1.56 o 
   0   7  10        1.55       -0.44      1.39 o 
  -6   1  11      247.78      251.99      4.29 o 
  -5   1  11      310.04      295.97      5.90 o 
  -4   1  11      538.86      521.90      6.09 o 
  -3   1  11      639.49      593.78      6.49 o 
  -2   1  11      281.70      291.63      4.35 o 
  -1   1  11      307.98      301.70      4.04 o 
   0   1  11      591.92      574.96      7.20 o 
   1   1  11      121.00      117.73      8.85 o 
   2   1  11      440.86      450.07      6.27 o 
   3   1  11      254.05      251.36      4.60 o 
   4   1  11      210.65      219.09      5.58 o 
  -6   2  11       59.19       64.72      2.22 o 
  -5   2  11       46.94       51.08      1.91 o 
  -4   2  11        0.13        1.91      0.78 o 
  -3   2  11        5.31        4.97      0.86 o 
  -2   2  11      217.40      212.95      3.38 o 
  -1   2  11       90.21       77.99      1.99 o 
   0   2  11      140.86      136.50      3.09 o 
   1   2  11        0.16        0.89      0.81 o 
   2   2  11       19.57       22.20      5.17 o 
   3   2  11        0.18       -0.96      0.96 o 
   4   2  11        0.91        1.66      1.33 o 
  -6   3  11       57.25       59.17      3.17 o 
  -5   3  11      398.55      400.51      5.47 o 
  -4   3  11      418.54      412.53      7.08 o 
  -3   3  11      621.92      617.88      6.78 o 
  -2   3  11     1324.19     1269.77     11.33 o 
  -1   3  11      750.27      755.89      8.96 o 
   0   3  11       81.85       81.49      2.76 o 
   1   3  11      218.95      216.36      5.08 o 
   2   3  11        7.79        7.46      2.27 o 
   3   3  11        9.45       13.60      2.69 o 
  -5   4  11       62.47       58.11      2.46 o 
  -4   4  11        2.53        3.48      0.94 o 
  -3   4  11      105.99      106.30      2.52 o 
  -2   4  11        4.26        5.35      0.90 o 
  -1   4  11        0.14        2.82      1.31 o 
   0   4  11        7.84        5.11      1.42 o 
   1   4  11       34.51       42.21      2.52 o 
   2   4  11       13.07       14.01      1.78 o 
   3   4  11       11.32       10.75      2.88 o 
  -4   5  11      349.86      344.80     13.13 o 
  -3   5  11      501.32      502.33     11.75 o 
  -2   5  11      430.61      415.89      8.28 o 
  -1   5  11      345.44      345.45      5.62 o 
   0   5  11      240.24      239.59      5.72 o 
   1   5  11      282.18      281.13     16.82 o 
   2   5  11       66.23       69.05      8.96 o 
  -3   6  11        0.03        0.27      1.69 o 
  -2   6  11        5.81        5.46      1.64 o 
  -1   6  11        6.83        4.15      1.50 o 
   0   6  11        2.29        1.38      1.49 o 
   1   6  11        8.85        8.15      1.76 o 
  -6   0  12        9.34       12.05      1.87 o 
  -5   0  12       66.71       72.29      6.49 o 
  -4   0  12       77.11       90.44      6.86 o 
  -3   0  12      319.61      297.15      9.07 o 
  -2   0  12      573.34      575.43     13.54 o 
  -1   0  12     1031.49     1061.41     13.98 o 
   0   0  12      905.32      905.56     18.11 o 
   1   0  12      382.39      407.47     10.61 o 
   2   0  12      540.47      523.36     12.68 o 
   3   0  12      155.17      165.46      6.48 o 
  -6   1  12        2.98        3.65      1.11 o 
  -5   1  12       11.39       12.30      1.24 o 
  -4   1  12       30.72       33.49      2.78 o 
  -3   1  12        9.74       13.05      1.14 o 
  -2   1  12      141.71      128.44      2.68 o 
  -1   1  12       76.93       76.38      3.45 o 
   0   1  12      184.49      184.52      3.76 o 
   1   1  12        3.09        2.66      1.23 o 
   2   1  12        4.55        2.85      2.19 o 
   3   1  12        2.79        3.30      1.11 o 
  -6   2  12      126.05      124.43      3.40 o 
  -5   2  12      204.92      200.16      3.73 o 
  -4   2  12      144.49      140.12      3.62 o 
  -3   2  12      350.37      353.22      4.84 o 
  -2   2  12      179.54      186.48      3.30 o 
  -1   2  12      421.01      434.54      8.35 o 
   0   2  12      317.09      320.56      5.19 o 
   1   2  12      342.21      344.93      6.79 o 
   2   2  12       96.90       99.61      5.44 o 
   3   2  12      130.28      144.96      6.70 o 
  -5   3  12      100.46       96.55      2.67 o 
  -4   3  12       13.63       12.73      1.23 o 
  -3   3  12       50.05       44.92      1.79 o 
  -2   3  12        0.61        1.20      0.76 o 
  -1   3  12       57.58       56.01      3.41 o 
   0   3  12       13.73       15.04      1.42 o 
   1   3  12        4.74        3.61      1.33 o 
   2   3  12        3.99        6.22      2.28 o 
   3   3  12        0.52        0.24      1.88 o 
  -5   4  12      229.76      244.22      5.04 o 
  -4   4  12      118.45      119.29      2.88 o 
  -3   4  12      264.99      271.85      4.27 o 
  -2   4  12      270.96      275.96      4.96 o 
  -1   4  12      362.17      367.42      7.29 o 
   0   4  12      197.28      188.50      5.08 o 
   1   4  12      547.64      541.85      9.40 o 
   2   4  12      100.95      102.84      6.53 o 
  -4   5  12        6.09        6.25      1.37 o 
  -3   5  12       13.68       11.40      2.77 o 
  -2   5  12       18.16       16.86      1.98 o 
  -1   5  12       62.86       59.80      3.07 o 
   0   5  12       26.11       25.42      2.29 o 
   1   5  12        9.03       11.41      1.88 o 
  -1   6  12      208.27      220.22      5.83 o 
  -5   1  13      104.30      103.75      4.71 o 
  -4   1  13      153.96      153.38      3.25 o 
  -3   1  13      214.34      209.77      3.73 o 
  -2   1  13       56.98       65.85      2.08 o 
  -1   1  13      364.48      360.28      5.76 o 
   0   1  13      330.45      339.76      6.98 o 
   1   1  13      293.86      307.11      6.58 o 
   2   1  13      195.12      199.89      5.99 o 
  -5   2  13        0.03       -0.05      0.90 o 
  -4   2  13       15.52       17.87      1.41 o 
  -3   2  13       74.92       72.47      2.24 o 
  -2   2  13        2.10        1.06      0.85 o 
  -1   2  13       52.62       52.85      2.26 o 
   0   2  13        1.08        2.35      1.01 o 
   1   2  13        0.05        0.48      1.18 o 
   2   2  13       42.67       46.73      4.21 o 
  -5   3  13      812.09      843.99     18.49 o 
  -4   3  13      162.74      153.81      3.32 o 
  -3   3  13      345.54      339.36      4.95 o 
  -2   3  13      173.58      171.63      3.93 o 
  -1   3  13      103.38      105.80      3.12 o 
   0   3  13        3.35        2.74      1.36 o 
   1   3  13      209.34      220.35      5.56 o 
   2   3  13       61.48       69.70      4.90 o 
  -4   4  13        0.58        0.40      0.95 o 
  -3   4  13       29.38       28.14      1.92 o 
  -2   4  13        6.42        7.48      1.68 o 
  -1   4  13        0.07        2.25      1.37 o 
   0   4  13        7.12       10.93      1.82 o 
   1   4  13       31.99       30.97      2.78 o 
  -2   5  13       51.26       51.66      3.04 o 
  -1   5  13       64.62       72.47      3.55 o 
  -4   0  14      348.09      360.38     16.08 o 
  -3   0  14      416.98      413.27      7.99 o 
  -2   0  14      293.62      286.02      7.86 o 
  -1   0  14      253.61      262.82      8.89 o 
   0   0  14       25.06       29.29      3.31 o 
   1   0  14       42.98       43.34      3.95 o 
   2   0  14       24.88       22.55      3.10 o 
  -4   1  14       12.51       13.99      1.37 o 
  -3   1  14       50.78       50.23      2.76 o 
  -2   1  14        6.48        4.08      0.98 o 
  -1   1  14       28.21       28.32      1.83 o 
   0   1  14        2.11        1.52      1.25 o 
   1   1  14        1.74        2.87      1.51 o 
  -4   2  14      266.19      262.63      4.51 o 
  -3   2  14      452.37      452.69      6.05 o 
  -2   2  14      210.67      206.92      4.47 o 
  -1   2  14      371.42      382.72      6.24 o 
   0   2  14      143.03      154.75      7.63 o 
   1   2  14      164.82      175.08      5.12 o 
  -3   3  14       13.41       12.13      1.32 o 
  -2   3  14       18.40       18.42      1.71 o 
  -1   3  14        1.44       -0.07      1.09 o 
   0   3  14       18.17       16.88      2.07 o 
  -2   4  14       98.76       95.31      4.03 o 
  -1   4  14      122.91      126.76      4.56 o 
  -3   1  15      150.83      153.44      4.15 o 
  -2   1  15      151.03      156.70      6.89 o 
  -1   1  15      333.82      357.24      9.94 o 
   0   1  15      176.19      184.21      5.42 o 
  -2   2  15      157.61      161.49      5.42 o 
  -1   2  15        5.67        7.97      1.46 o 
                                                 
